# Supplementary material for: A cohort description and comparison of four European national diabetes registries for the REDDIE project
Source: Diabet Med. 2025 Oct 1;42(11):e70112. doi: 10.1111/dme.70112 (PMC12535345; doi:10.1111/dme.70112)
Supplement: Supplementary file 1 — Table S1. Danish National Registers (DNR), Prospective Diabetes Follow‐up Registry (DPV), English National Diabetes Audit (NDA), and Swedish National Diabetes Register (NDR). [file DME-42-e70112-s001.xlsx]

## Sheet: Sheet1
Variable	NDR	DPV	DNR	NDA
Sex	Collected during clinical visits; available through the Total Population Register via linkage using the personal identity number.	Collected using the DPV documentation software	Available through The Central Person Register.	As recorded on GP registers.
Ethnicity	Country of birth reported via the Longitudinal Integrated Database for Health Insurance and Labour Market Studies (LISA).	migratory background (definition: person or at least one parent was not born in Germany, Austria, Switzerland or Luxembourg) is collected with the DPV documentation software	Available through The Central Person Register with near-perfect coverage.	As recorded on GP registers.
HbA1c	Measured at clinical visits (venous or finger prick); quality-assessed via EQUALIS	Collected during routine examinations, can be entered directly into the documentation software or transfered via interfaces with the hospital information system	Obtained through The Clinical Laboratory Information System Research Database and The Danish Adult Diabetes Registry. HbA1c is measured by blood sample. HbA1c is measured when individuals attend a check-in appointment so there is consistency in the time between measurements. Point-of-care measurements are not accounted for.	From 2016/2017, all HbA1c readings (mmol/mol) within the audit period were recorded. Previously, only the latest HbA1c was recorded.
Blood pressure	Systolic and diastolic blood pressure measured after 5–10 minutes rest, collected during clinical visits.	Collected using the DPV documentation software		From 2016/2017, all blood pressure readings (mmol/mol) within the audit period were recorded. Previously, only the latest blood pressure was recorded.
Blood lipids	Total cholesterol, HDL, LDL, and triglycerides collected during clinical visits.	Collected using the DPV documentation software		From 2016/2017, all blood lipids readings (mmol/mol) within the audit period were recorded. Previously, only the latest blood lipids was recorded.
Creatinine	Measured during clinical visits.	Collected using the DPV documentation software		Latest date and value of creatinine reading.
BMI	Measured during clinical visits.	Collected using the DPV documentation software	Obtained through The Danish Adult Diabetes Registry based on clinician reporting. Improved coverage over time.	From 2016/2017, all BMI readings (mmol/mol) within the audit period were recorded. Previously, only the latest BMI was recorded.
Time in range	Available for a subset of patients; coverage has improved since 2017, especially for individuals with type 1 diabetes.	Can be entered directly into the DPV documentation software or by uploading CGM raw data files, is available for a subgroup of persons		Not measured
Daily insulin dose	Approximated via linkage with the National Prescribed Drug Register.	Collected using the DPV documentation software		Not measured
MDI	Collected for individuals with type 1 diabetes.	Collected using the DPV documentation software	NOTE: Can be approximated through whether or not the patient has collected insulin, available in the Prescription register	Not measured
Pump usage	Collected during clinical visits and additionally approximated using data from the National Prescribed Drug Register.	Collected using the DPV documentation software	Obtained through The Danish Adult Diabetes Registry.	Collected since 2017
Hybrid closed loop	Available for a subset of individuals with type 1 diabetes; coverage has improved since 2017.	Collected using the DPV documentation software		Collected since 2017
CGM usage	Available for a subset of individuals with type 1 diabetes; coverage has improved since 2017. Limited coverage for type 2 diabetes.	Collected using the DPV documentation software		Collected since 2017
Oral antidiabetic medication	Available via linkage with the National Prescribed Drug Register.	Collected using the DPV documentation software		Available through the NDA
Socio-economic status	Education and income available via linkage with the LISA database.	SES on individual level is collected using the DPV documentation software, linkage to regional index of socioeconomic deprivation is possible via the five-digit postcode areas of residency	Obtained through The Income Statistics Registry, which covers annual income, and The Population Education Register, which documents the highest level of education attained	Index of Multiple Deprivation quintile derived from a person's postcode.
Smoking status	Collected as current, former, or never smoker.	Collected using the DPV documentation software	Obtained through The Danish Adult Diabetes Registry based on clinician reporting. Improved coverage over time.	A person's last recorded smoking status.
Physical activity	Not collected at registry launch; now available with improved but variable coverage.	Collected using the DPV documentation software		Not measured
Nutrition	Not measured.			Not measured
Alcohol consumption	Not measured.	Collected using the DPV documentation software		Not measured
Diabetic retinopathy	Collected as none, simplex, moderate (preproliferative), proliferative, or macular oedema, and separately as history of earlier laser treatment	Collected using the DPV documentation software	Obtained through the National Patient Register by hospital diagnoses, coded according to the International Classification of Disease (ICD) versions 8 and 10	Retinal screening since 2020/21
Micro-/macroalbuminuria	Collected during clinical visits.	Collected using the DPV documentation software	Obtained through The Clinical Laboratory Information System Research Database and The Danish Adult Diabetes Registry. Measured by blood sample.	Latest albumin reading value.
Diabetic foot syndrome	Collected using a graded clinical risk classification: healthy foot, neuropathy or angiopathy, previous diabetic foot ulcer, ongoing serious foot disease.	Collected using the DPV documentation software	Obtained through the National Patient Register by hospital diagnoses, coded according to the International Classification of Disease (ICD) versions 8 and 10	Flag to show if they have attended their foot surveillance check.
Amputations	Available through linkage with the National Inpatient Register.	Collected using the DPV documentation software	Obtained through the National Patient Register by hospital diagnoses, coded according to the International Classification of Disease (ICD) versions 8 and 10 and/or procedure codes.	Histroy of amputation from Hospital Episode Statistics.
Prescription data	Available via the National Prescribed Drug Register (since July 2005), with near-complete coverage including drug name, dose, and quantity.		Obtained through the National Prescription Registry, which has recorded all prescriptions since 1995	Available from 2017/18.
Cardiovascular disease	Available via linkage with the National Patient Register using ICD codes.	Collected using the DPV documentation software	Obtained through the National Patient Register by hospital diagnoses, coded according to the International Classification of Disease (ICD) versions 8 and 10	Admission for cardiovascular event through Hospital Episode Statistics.
All-cause mortality	Available via linkage with the Cause of Death Register.		Available through The Central Person Register.	Available from Civil Death Registry
Cause-specific mortality	Available via linkage with the Cause of Death Register.		Available through The Cause of Death Register with two year delay.	Available from Civil Death Registry
